# Supplementary material for: IFNα and 5-Aza-2’-deoxycytidine combined with a dendritic-cell targeting DNA vaccine alter tumor immune cell infiltration in the B16F10 melanoma model
Source: Front Immunol. 2023 Jan 19;13:1074644. doi: 10.3389/fimmu.2022.1074644 (PMC9892704; doi:10.3389/fimmu.2022.1074644)
Supplement: Supplementary file 1 [file DataSheet_1.xlsx]

## Sheet: Fig 1C Tumor size grouped
	Days Post Challenge	IFN + 5Aza	IFN + 5Aza	IFN + 5Aza	IFN + 5Aza	IFN + 5Aza	Vaccine	Vaccine	Vaccine	Vaccine	Vaccine	IFN + 5Aza + Vaccine	IFN + 5Aza + Vaccine	IFN + 5Aza + Vaccine	IFN + 5Aza + Vaccine	IFN + 5Aza + Vaccine
0	0	0	0	0	0	0	0	0	0	0	0	0	0	0	0	0
5	5	10.07	4.5099	13.315	1.435	8.83797	11.12	3.93998	11.2941	1.96113	4.67	4.7807	1.34893	13.0563	1.63483	6.19162
7	7	14.3661	5.09245	19.4346	6.51043	27.2489	18.9089	6.25595	22.5405	3.6665	16.6589	6.76523	2.38417	14.4808	2.67793	11.3031
12	12	32.0502	15.8227	37.5625	22.3503	45.5229	45.425	30.1658	40.3852	11.5535	39.7001	15.907	20.2176	35.417	5.92941	18.726
14	14	53.7362	22.2184	47.006	34.4075	63.1185	66.5668	29.5909	71.7231	38.2882	46.4576	29.9218	22.9129	51.3063	10.1228	22.1347
17	17	73.744	33.6376	132.752	50.4305	88.4542	101.737	45.0455	153.883	42.8586	85.6807	39.1908	35.5331	74.5347	15.5439	39.938
19	19	93.3613	47.9597	165.78	69.1636	126.515	110.001	53.8596	161.619	53.7738	103.267	47.48	44.9464	69.9839	24.6874	38.6362
21	21	126.936	59.615	202.001	99.2012	170.825	144.758	77.6491	199.545	77.0787	114.943	56.2116	53.6107	128.884	32.7779	43.309
26	26	312.921	176.214	297.003	253.525	368.688	284.588	153.401	283.226	139.82	210.408	104.597	98.9151	171.573	65.506	76.6976

## Sheet: Fig 1D Mouse weight grouped an
	Days Post Challenge	IFN + 5Aza	IFN + 5Aza	IFN + 5Aza	IFN + 5Aza	IFN + 5Aza	IFN + 5Aza	IFN + 5Aza	IFN + 5Aza	IFN + 5Aza	Vaccine	Vaccine	Vaccine	Vaccine	Vaccine	Vaccine	Vaccine	Vaccine	Vaccine	Vaccine	Vaccine	Vaccine	Vaccine	Vaccine	IFN + 5Aza + Vaccine	IFN + 5Aza + Vaccine	IFN + 5Aza + Vaccine	IFN + 5Aza + Vaccine	IFN + 5Aza + Vaccine	IFN + 5Aza + Vaccine	IFN + 5Aza + Vaccine	IFN + 5Aza + Vaccine	IFN + 5Aza + Vaccine	IFN + 5Aza + Vaccine	IFN + 5Aza + Vaccine
		KI-2	I-0	AII-1	II-2	II-3	II-4	II-0	ARI-0	I-2	KII-1	II-2	II-3	II-0	AI-1	I-2	I-3	I-4	I-0	ARII-0	II-1	II-2	II-3	II-4	KIII-1	III-2	AIII-1	III-2	III-3	III-4	III-0	ARIII-F1	III-F3	III-F4	III-F0
Day 5	5	0	0	0	0	0	0	0	0	0	0	0	0	0	0	0	0	0	0	0	0	0	0	0	0	0	0	0	0	0	0	0	0	0	0
Day 7	7	3.33516	1.6731	-2.10526	2.77778	-1.23457	0	0	4.18994	3.51906	2.18068	2.75126	-1.18159	1.30435	-3.97727	-1.12994	-3.59281	-0.59524	-1.19048	4.34783	4	4.51977	-0.84986	4.26829	-1.10024	-2.38511	1.89873	-4.14201	-3.65854	3.01205	-0.55249	1.96078	3.98773	3.59281	0.2457
Day 14	14	8.25588	6.11326	1.05263	4.93827	2.46914		4.46927			6.10592	8.47838	5.84577	10.6832	4.54545	5.08475	3.59281	4.7619	5.35714	15.3623	12.7429	13.3333	5.15581	10.061			12.0253	7.10059	5.4878	11.4458	8.83978	9.41177	9.07976	6.10778	1.2285
Day 21	21	10.8256	8.88031	5.78947	10.4938	1.85185		10.6145			16.6355	14.9916	13.8682	21.8012	2.27273	4.51977	6.58683	4.7619	6.54762						14.9144	9.94764	12.0253	7.10059	5.4878	11.4458	8.83978

## Sheet: Fig 2A XCL1 dCt
	IFN+5Aza	Vaccine	IFN + 5Aza + Vaccine
IF1 AviRep		13.0884
IF2		13.5425
IF3		16.6027
IF4		15.9936
IF0		23.2056
II0 Avi		13.376
II1		12.5226
II2		23.1252
II3		14.1351
II4		12.5086
IIF1 AviRep	16.8348
IIF2	17.4861
IIF3	18.191
IIF0	19.7067
I0 Avi	19.3851
I1	21.5683
I2	23.1252
I3	22.2058
IIIF1 AviRep			12.5241
IIIF2			13.752
IIIF3			14.5039
IIIF0			12.6827
IIIf0 Avi			12.2182
IIIf1			15.9309
IIIf2			19.4045
IIIf4			15.7379
IIIh0			17.4402
ME72
I-1	22.9463
I-2	20.199
I-3	18.9011
II-1		17.6272
II-2		17.257
II-3		17.2808
V-1			15.6161
V-2			15.1464
V-3			16.916

## Sheet: Fig 2B  Correlations XCL1 dCT
	Tumor Size	IFN+5Aza	Vaccine	Vaccine+IFN+5Aza
Avi I-1	40.02		13.0884
I-2	23.92		13.5425
I-3	186.44		16.6027
I-4	149.85		15.9936
I-0	298.87		23.2056
II-1	347.1	16.8348
II-2	253.8	17.4861
II-3	72.16	18.191
II-0	341.04	19.7067
III-1	98.9			12.5241
III-2	43.5			13.752
III-3	85.36			14.5039
III-0	65.66			12.6827
I-0 AviR	344.508	19.3851
1	168.632	21.5683
2	442.935	23.1252
3	231.936	22.2058
II-0	373.472		13.376
1	218.5		12.5226
2	321.539		23.1252
3	235.705		14.1351
4	266.911		12.5086
III-0	90.0099			12.2182
1	233.49			15.9309
2	119.885			19.4045
4	156			15.7379
IIIh0	133.661			17.4402
ME72
I-1	463.246	22.9463
I-2	469.022	20.199
I-3	199.202	18.9011
II-1	278.748		17.6272
II-2	175.246		17.257
II-3	202.633		17.2808
V-1	62.3484			15.6161
V-2	104.417			15.1464
V-3	93.5503			16.916

## Sheet: Fig 2C CXCL10 dCt 
	IFN + 5Aza	Vaccine	IFN + 5Aza + Vaccine
ME61 1_1		9.92419
I-2		9.7782
I-3		8.75725
I-4		10.1142
I-5		10.8065
IV-1			8.95287
IV-2			7.19655
IV-3			8.58174
IV-4			8.39626
IV-5			9.42296
ME72
I-1	10.8068
I-2	9.9644
I-3	9.69976
II-1		8.87442
II-2		8.92689
II-3		9.34838
V-1			7.89136
V-2			7.82483
V-3			8.92767

## Sheet: Fig 2D Correlations CXCL10 dCT
	Tumor Size	IFN+5Aza	Vaccine	Vaccine+IFN+5Aza
ME72
I-1	463.246	10.8068
I-2	469.022	9.9644
I-3	199.202	9.69976
II-1	278.748		8.87442
II-2	175.246		8.92689
II-3	202.633		9.34838
V-1	62.3484			7.89136
V-2	104.417			7.82483
V-3	93.5503			8.92767
ME61 1_1	141.1		9.92419
I-2	189.6		9.7782
I-3	180.55		8.75725
I-4	221.27		10.1142
I-5	344.84		10.8065
IV-1	85.91			8.95287
IV-2	44.64			7.19655
IV-3	65.86			8.58174
IV-4	45.36			8.39626
IV-5	160.16			9.42296

## Sheet: Fig 3B % Alive DCs
	IFN + 5Aza	Vaccine	IFN + 5Aza + Vaccine
Avi I-1		7.97774
I-3		6.68293
I-4		8.52524
I-0		0.282914
II-1	4.57516
II-2	12.2699
II-3	10.8392
II-0	13.0785
III-1			31.8527
III-2			14.0339
III-3			24.3293
III-4			14.7465
III-0			14.7955
K I-1	5.29412
I-2	2.9703
II-1		8.31025
II-2		5.53846
II-3		6.53846
III-1			3.38542
III-2			8.53462
ME76 I-1	23.4851
I-2	24.6553
II-1		21.995
II-2		25.8633
II-3		21.9713
II-0		10.495
III-1			23.7649
III-2			37.1134
III-3			33.9535
III-0			20.1994

## Sheet: Fig 3C Cd3-CD11c+ %CD8
	IFN/Aza	Vaccine	Vaccine+IFN+5Aza
Avi I-1		37.209
I-3		4.501
I-4		10.909
I-0		1.786
II-1	5
II-2	4.167
II-3	12.903
II-0	6.154
III-1			10.888
III-2			41.335
III-3			12.848
III-4			12.5
III-0			17.688
K I-1	0
I-2	0
II-1		13.333
II-2		16.667
II-3		17.647
III-1			7.692
III-2			15.094
ME76 I-1	0.535
I-2	1.97
II-1		12.7
II-2		10.9
II-3		7.48
II-0		7.55
III-1			17.1
III-2			10.6
III-3			50.5
III-0			65.4

## Sheet: Fig 3D % Alive DCs CD8+
	IFN + 5Aza	Vaccine	IFN + 5Aza + Vaccine
Avi I-1		2.96846
I-3		0.300813
I-4		0.930027
I-0		0.00505204
II-1	0.228758
II-2	0.511247
II-3	1.3986
II-0	0.804829
III-1			3.46805
III-2			5.80098
III-3			3.12581
III-4			1.84332
III-0			2.6171
K I-1	0
I-2	0
II-1		1.10803
II-2		0.923077
II-3		1.15385
III-1			0.260417
III-2			1.44928
ME76 I-1	0.125589
I-2	0.486618
II-1		2.7881
II-2		2.81889
II-3		1.64271
II-0		0.792079
III-1			4.06504
III-2			3.93627
III-3			17.1546
III-0			13.2039

## Sheet: Fig 3E Xcl1 vs CD8 DCs
	%Alive CD8+ DCs	dCt XCL1
Avi I-1	2.96846	13.0884
I-3	0.300813	16.6027
I-4	0.930027	15.9936
I-0	0.00505204	23.2056
II-1	0.228758	16.8348
II-2	0.511247	17.4861
II-3	1.3986	18.191
II-0	0.804829	19.7067
III-1	3.46805	12.5241
III-2	5.80098	13.752
III-3	3.12581	14.5039
III-0	2.6171	12.6827

[truncated: 14 more sheets: Fig 3F % Alive DCs CCR7+, Fig 3H % Alive NK1.1, Fig 4B % CD11b PMN-MDSC, Fig 4C % CD11b M-MDSC, Fig 5B stats, Fig 5B % T Subtypes group pie, Fig 5C %Alive CD3CD8, Fig 5D % Alive T Cm, Fig 5E % Alive T Em, Fig 5F Correlations Tem, Fig 5G Correlations Tcm, Fig 6B Grouped analysis TS IHC, Fig 6C IHC Score, Fig 6D Manual IHC CD8 count av]
